# Supplementary material for: The Protease Inhibitor Amprenavir Protects against Pepsin-Induced Esophageal Epithelial Barrier Disruption and Cancer-Associated Changes
Source: Int J Mol Sci. 2023 Apr 5;24(7):6765. doi: 10.3390/ijms24076765 (PMC10095080; doi:10.3390/ijms24076765)
Supplement: Supplementary file 1 [file ijms-24-06765-s001.zip]

Archive with 1 entries (1 files):
- ijms-2303782-supplementary.pdf
